# Supplementary material for: meso-Dimethyl 2,5-dibromo­hexa­ne­dioate
Source: Acta Crystallogr Sect E Struct Rep Online. 2010 Nov 13;66(Pt 12):o3163. doi: 10.1107/S1600536810045642 (PMC3011740; doi:10.1107/S1600536810045642)
Supplement: Supplementary file 2 [file e-66-o3163-Isup2.hkl]

# 
# h,k,l, Fc-squared, Fo-squared, sigma(Fo-squared) and status flag 
# 
data_I
_shelx_title ' S in P2(1)/c' 
_shelx_refln_list_code          4 
_shelx_F_calc_maximum      126.48 
_exptl_crystal_F_000       324.00 
_reflns_d_resolution_high  0.7801 
 
loop_ 
 _symmetry_equiv_pos_as_xyz 
 'x, y, z' 
 '-x, y+1/2, -z+1/2' 
 '-x, -y, -z' 
 'x, -y-1/2, z-1/2' 
 
_cell_length_a     4.5580 
_cell_length_b    12.1340 
_cell_length_c    10.5540 
_cell_angle_alpha  90.000 
_cell_angle_beta   90.360 
_cell_angle_gamma  90.000 
 
_shelx_F_squared_multiplier     1.000 
 
loop_ 
 _refln_index_h 
 _refln_index_k 
 _refln_index_l 
 _refln_F_squared_calc 
 _refln_F_squared_meas 
 _refln_F_squared_sigma 
 _refln_observed_status 
   1   0   0      613.69      613.96     15.91 o 
   2   0   0     4740.44     4977.24     49.12 o 
   3   0   0       74.44       60.23     11.33 o 
   4   0   0      336.37      372.95     18.70 o 
   5   0   0        4.01       14.47     11.20 o 
   1   1   0     1767.23     1794.59     28.72 o 
   2   1   0       32.97       40.52     11.28 o 
   3   1   0      981.18      946.98     24.01 o 
   4   1   0       18.73       30.10      9.47 o 
   5   1   0       13.08        9.46      7.22 o 
   0   2   0     1425.85     1346.20      3.95 o 
   1   2   0     2139.09     2214.31     27.04 o 
   2   2   0      545.73      538.68     18.00 o 
   3   2   0        0.39       21.32     10.95 o 
   4   2   0        3.59        4.21     10.61 o 
   5   2   0        0.01        3.96      8.79 o 
   1   3   0       29.79       15.38      7.79 o 
   2   3   0      380.35      365.10     17.07 o 
   3   3   0      379.29      395.78     20.72 o 
   4   3   0       12.15        5.36     14.36 o 
   5   3   0        0.44        1.26     12.83 o 
   0   4   0    15997.53    14591.53    312.30 o 
   1   4   0     1360.01     1317.56     27.52 o 
   2   4   0     4612.89     4644.73     46.31 o 
   3   4   0       13.07        2.39     12.68 o 
   4   4   0      182.26      183.07     21.77 o 
   5   4   0        3.18        1.62     16.89 o 
   1   5   0     7670.79     7905.75     63.44 o 
   2   5   0      168.27      165.22     10.40 o 
   3   5   0      912.22      937.75     31.34 o 
   4   5   0       34.70       64.83     17.33 o 
   5   5   0       41.64       73.32     19.33 o 
   0   6   0     2587.25     2531.98     40.70 o 
   1   6   0       37.87       49.98     14.14 o 
   2   6   0      523.72      519.84     23.41 o 
   3   6   0       76.27       83.11     17.70 o 
   4   6   0       58.51       98.93     20.14 o 
   5   6   0        0.48        8.40     20.01 o 
   1   7   0       54.38       66.31     16.80 o 
   2   7   0        2.88        5.90     16.31 o 
   3   7   0        1.33       15.21     17.42 o 
   4   7   0       26.24       10.72     19.19 o 
   5   7   0        0.77       20.92     20.92 o 
   0   8   0     3194.95     3198.38     56.14 o 
   1   8   0      127.89      127.82     18.48 o 
   2   8   0      635.49      580.90     30.37 o 
   3   8   0       86.87       96.79     22.21 o 
   4   8   0       67.71       73.43     24.70 o 
   1   9   0     3449.97     3236.57     64.19 o 
   2   9   0        1.97        3.03     22.34 o 
   3   9   0      768.40      797.15     42.40 o 
   4   9   0        3.15       11.05     22.02 o 
   0  10   0     2941.17     2661.86     69.65 o 
   1  10   0       43.23       25.81     25.81 o 
   2  10   0     1175.47     1042.39     47.79 o 
   3  10   0        7.12        8.42     27.63 o 
   4  10   0       64.18       38.31     28.25 o 
   1  11   0       74.71       53.83     31.10 o 
   2  11   0        4.45       35.91     30.51 o 
   3  11   0       19.02       22.08     31.94 o 
   4  11   0        0.03       13.80     31.59 o 
   0  12   0      211.40      254.96     43.12 o 
   1  12   0       49.58       38.73     38.73 o 
   2  12   0       74.71       33.65     37.35 o 
   3  12   0       19.41       69.22     33.88 o 
   1  13   0      893.83      819.00     59.03 o 
   2  13   0       14.60        7.37     40.97 o 
   3  13   0      166.01      195.37     44.64 o 
   0  14   0     1698.27     1603.77     83.49 o 
   1  14   0        3.13       31.06     51.08 o 
   2  14   0      596.28      559.18     59.49 o 
   1  15   0      231.58      200.59     61.22 o 
  -5   1   1       52.99       96.62     24.33 o 
  -4   1   1        0.27       19.46     16.30 o 
  -3   1   1      671.10      673.43     18.70 o 
  -2   1   1        4.55        1.52     11.04 o 
  -1   1   1     9294.86     9037.38     56.66 o 
   0   1   1      246.20      233.54      7.90 o 
   1   1   1    13158.19    13248.66     61.76 o 
   2   1   1       34.98       31.62      7.33 o 
   3   1   1       54.01       53.20     11.66 o 
   4   1   1       53.83       56.59      8.46 o 
   5   1   1       24.06       13.83      6.88 o 
  -5   2   1        3.64        2.94     15.99 o 
  -4   2   1      290.01      272.91     16.09 o 
  -3   2   1        2.93       10.98     12.08 o 
  -2   2   1     4287.05     4541.16     45.98 o 
  -1   2   1     2854.98     2866.11     33.21 o 
   0   2   1     2681.27     2581.29     89.76 o 
   1   2   1     2927.03     2836.87     25.68 o 
   2   2   1     3882.66     3931.00     31.35 o 
   3   2   1      447.38      403.37     17.91 o 
   4   2   1      157.91      177.22     15.17 o 
   5   2   1       11.57       21.15      9.49 o 
  -5   3   1       16.52       11.99     15.47 o 
  -4   3   1        6.68        7.27     13.45 o 
  -3   3   1      940.23      966.81     25.49 o 
  -2   3   1       49.32       48.25     10.59 o 
  -1   3   1    10774.45    10828.96     56.33 o 
   0   3   1       42.20       50.11      5.79 o 
   1   3   1     5546.17     5601.35     41.54 o 
   2   3   1     1332.89     1335.21     22.99 o 
   3   3   1      880.98      849.40     21.36 o 
   4   3   1        4.51       10.33     11.24 o 
   5   3   1        9.00       18.11     13.72 o 
  -5   4   1        3.26       11.83     14.78 o 
  -4   4   1      124.48      107.26     15.31 o 
  -3   4   1       48.62       43.38     12.13 o 
  -2   4   1     1151.95     1169.77     24.55 o 
  -1   4   1      703.42      698.05     19.01 o 
   0   4   1     4016.84     4094.09     31.15 o 
   1   4   1       59.13       44.07      9.08 o 
   2   4   1      468.78      493.44     18.87 o 
   3   4   1        0.44        4.09     10.19 o 
   4   4   1       15.93       31.95     11.13 o 
   5   4   1        2.66       17.83     13.59 o 
  -5   5   1        1.35        0.74     16.02 o 
  -4   5   1        4.74       23.67     14.59 o 
  -3   5   1      203.95      222.14     16.73 o 
  -2   5   1        0.49       16.89     10.61 o 
  -1   5   1     2274.09     2085.63     33.05 o 
   0   5   1      215.90      245.70     11.21 o 
   1   5   1      480.76      498.56     20.01 o 
   2   5   1       97.68       97.20     10.64 o 
   3   5   1       74.97       69.34     14.78 o 
   4   5   1        0.22        0.00     13.23 o 
   5   5   1        0.34       14.77     14.57 o 
  -5   6   1        0.06       18.42     18.42 o 
  -4   6   1      265.49      269.34     22.15 o 
  -3   6   1        4.78       10.55     14.85 o 
  -2   6   1     2389.52     2275.43     39.61 o 
  -1   6   1     1115.42     1178.30     30.10 o 
   0   6   1     4469.11     4538.69     39.14 o 
   1   6   1      262.79      234.94     17.57 o 
   2   6   1     1899.99     1975.46     39.58 o 
   3   6   1      123.41      139.16     18.14 o 
   4   6   1       40.29       41.11     15.15 o 
   5   6   1       14.85       24.24     17.44 o 
  -5   7   1       33.39       31.87     22.54 o 
  -4   7   1        7.89        3.33     19.54 o 
  -3   7   1      487.11      516.82     27.15 o 
  -2   7   1       27.53       25.40     16.21 o 
  -1   7   1     3583.27     3653.48     49.24 o 
   0   7   1      767.39      777.30     22.44 o 
   1   7   1     4612.28     4867.84     61.79 o 
   2   7   1      539.23      578.45     26.76 o 
   3   7   1      356.22      374.87     25.56 o 
   4   7   1       48.51       15.90     17.81 o 
   5   7   1       15.82       18.96     19.46 o 
  -4   8   1       88.83       82.02     21.28 o 
  -3   8   1      121.27      160.22     20.61 o 
  -2   8   1     1910.49     1878.71     46.54 o 
  -1   8   1      170.87      185.83     20.47 o 
   0   8   1     2378.68     2224.76   1313.64 o 
   1   8   1       54.19       44.05     18.52 o 
   2   8   1      729.71      684.58     17.83 o 
   3   8   1       60.99       68.55     20.89 o 
   4   8   1       86.13       85.29     19.88 o 
  -4   9   1       12.18        3.21     24.49 o 
  -3   9   1       26.45       21.28     24.77 o 
  -2   9   1       12.99        5.85     19.68 o 
  -1   9   1       93.76       81.80     23.46 o 
   0   9   1        0.38       24.52     15.98 o 
   1   9   1       68.19       38.83     23.13 o 
   2   9   1        1.79       22.78     22.78 o 
   3   9   1       27.95       12.00     23.24 o 
   4   9   1        4.43       20.17     22.47 o 
  -4  10   1       35.95       51.33     29.56 o 
  -3  10   1        2.50        6.96     26.35 o 
  -2  10   1     1036.28     1024.77     46.10 o 
  -1  10   1       17.73        1.16     24.91 o 
   0  10   1     1094.50     1116.74     34.81 o 
   1  10   1       25.33        3.62     24.40 o 
   2  10   1      323.16      383.03     31.79 o 
   3  10   1       71.39       84.89     27.72 o 
   4  10   1       22.20        1.13     28.06 o 
  -4  11   1        0.19        6.58     31.45 o 
  -3  11   1      361.31      373.31     38.42 o 
  -2  11   1       12.01       10.53     29.64 o 
  -1  11   1     1686.10     1709.67     53.93 o 
   0  11   1      218.59      220.26     26.47 o 
   1  11   1     1734.37     1591.92     59.20 o 
   2  11   1      219.20      193.60     30.04 o 
   3  11   1      203.23      250.11     36.41 o 
   4  11   1        9.67       31.62     29.42 o 
  -3  12   1        3.60       11.77     34.52 o 
  -2  12   1      654.16      672.20     33.76 o 
  -1  12   1      202.39      179.32     40.83 o 
   0  12   1     1349.02     1356.37     44.21 o 
   1  12   1      172.69      171.88     40.98 o 
   2  12   1      548.66      620.68     47.17 o 
   3  12   1       46.48       57.84     36.05 o 
  -3  13   1       63.85       19.50     41.94 o 
  -2  13   1       41.35       32.50     38.14 o 
  -1  13   1      571.69      510.45     57.30 o 
   0  13   1        1.24       43.01     43.01 o 
   1  13   1      322.03      267.50     49.64 o 
   2  13   1        1.98        7.04     39.29 o 
   3  13   1       51.15       23.24     39.08 o 
  -2  14   1       37.58        3.82     46.92 o 
  -1  14   1        0.06       14.95     52.56 o 
   0  14   1       57.46       33.93     39.07 o 
   1  14   1        3.58        2.14     49.69 o 
   2  14   1        8.29       39.65     46.74 o 
  -1  15   1      605.79      494.66     63.97 o 
   0  15   1       10.67       91.10     42.22 o 
   1  15   1      364.19      420.91     61.27 o 
  -5   0   2       26.26       43.60     25.23 o 
  -4   0   2      539.10      453.79     41.28 o 
  -3   0   2      132.12      141.40     15.64 o 
  -2   0   2     4611.19     4655.30     55.33 o 
  -1   0   2      195.66      172.81      9.70 o 
   0   0   2    12777.91    12925.74    273.04 o 
   1   0   2     2786.81     2750.17      8.17 o 
   2   0   2     1206.77     1226.19     25.47 o 
   3   0   2      193.30      198.44     11.86 o 
   4   0   2       34.87       44.57      9.58 o 
   5   0   2       10.91       30.99     15.79 o 
  -5   1   2       30.45       30.13     23.96 o 
  -4   1   2        1.75        8.44     17.72 o 
  -3   1   2      991.37      990.55     30.66 o 
  -2   1   2     1214.36     1179.93     27.99 o 
  -1   1   2     4675.01     4720.31     44.59 o 
   0   1   2     3898.47     3939.59     68.24 o 
   1   1   2     4118.57     4252.31     41.49 o 
   2   1   2      783.00      791.32      8.64 o 
   3   1   2      437.48      420.74     21.89 o 
   4   1   2       80.93       82.25     11.81 o 
   5   1   2        3.33        6.65      6.65 o 
  -5   2   2        2.90       13.57     18.48 o 
  -4   2   2        7.65       13.17     16.97 o 
  -3   2   2       42.80       45.26     14.39 o 
  -2   2   2       30.48       26.58     12.98 o 
  -1   2   2      114.65      124.08     10.99 o 
   0   2   2       96.36       92.28      9.22 o 
   1   2   2      279.89      285.63     14.10 o 
   2   2   2       23.86       30.43      9.64 o 
   3   2   2       52.70       50.64      8.80 o 
   4   2   2       11.87       24.95      8.80 o 
   5   2   2        0.03        6.94      9.78 o 
  -5   3   2        6.98       27.39     18.46 o 
  -4   3   2       10.26        8.63     17.63 o 
  -3   3   2      112.51      113.00     15.82 o 
  -2   3   2      482.96      445.16     19.32 o 
  -1   3   2      790.15      818.85     21.07 o 
   0   3   2     1937.53     2164.74     92.48 o 
   1   3   2     1181.83     1153.61      9.58 o 
   2   3   2      334.88      333.56     10.01 o 
   3   3   2      118.07      138.03     13.00 o 
   4   3   2       44.09       38.16      9.93 o 
   5   3   2        0.66        4.10     10.62 o 
  -5   4   2        0.02        6.41     17.60 o 
  -4   4   2      149.04      149.93     21.86 o 
  -3   4   2      267.08      301.20     20.54 o 
  -2   4   2     3455.41     3320.41     43.60 o 
  -1   4   2      127.14      126.19     13.86 o 
   0   4   2     6301.02     6330.94    118.41 o 
   1   4   2     2440.15     2505.11     37.06 o 
   2   4   2      594.35      561.04     19.65 o 
   3   4   2      372.72      356.20     19.23 o 
   4   4   2       68.15       75.18     13.67 o 
   5   4   2        3.24       12.32     12.32 o 
  -5   5   2       46.54       73.93     22.51 o 
  -4   5   2       39.58       62.38     17.81 o 
  -3   5   2     2124.23     2123.50     41.01 o 
  -2   5   2      567.55      575.36     11.54 o 
  -1   5   2     5279.47     5110.83     53.70 o 
   0   5   2     1586.88     1561.71     23.28 o 
   1   5   2     3538.94     3570.42     45.48 o 
   2   5   2      617.57      626.34     10.46 o 
   3   5   2      533.37      578.20     22.84 o 
   4   5   2       50.88       50.44     14.25 o 
   5   5   2        2.68        3.07     13.23 o 
  -5   6   2        5.18       13.22     19.50 o 
  -4   6   2       46.87       80.26     19.23 o 
  -3   6   2        4.34       12.20     16.00 o 
  -2   6   2       62.56       52.36     14.89 o 
  -1   6   2     1282.11     1273.43     32.68 o 
   0   6   2     1760.06     1749.03     27.22 o 
   1   6   2      881.87      886.64     12.81 o 
   2   6   2      398.11      454.40     22.65 o 
   3   6   2       45.63       22.15     13.51 o 
   4   6   2        4.54       14.08     14.08 o 
   5   6   2        4.60       18.31     14.73 o 
  -5   7   2        0.02       17.45     22.41 o 
  -4   7   2        1.74       27.06     20.37 o 
  -3   7   2       47.66       32.86     19.68 o 
  -2   7   2       51.59       47.33     17.27 o 
  -1   7   2        3.15       13.52     16.15 o 
   0   7   2      123.02      113.52     25.36 o 
   1   7   2       38.17       29.45     15.58 o 
   2   7   2       19.27       10.23     15.55 o 
   3   7   2        4.41        6.72     16.18 o 
   4   7   2        0.05       25.10     15.54 o 
   5   7   2        2.59        0.00     16.30 o 
  -4   8   2       79.27       69.70     26.50 o 
  -3   8   2        1.17        2.86     21.78 o 
  -2   8   2      280.94      302.83     25.05 o 
  -1   8   2      619.83      662.57     32.62 o 
   0   8   2     2278.02     2208.12     41.35 o 
   1   8   2      763.60      882.75     33.83 o 
   2   8   2      195.77      165.51     18.28 o 
   3   8   2      127.81      107.01     18.51 o 
   4   8   2        5.70       20.12     20.12 o 
  -4   9   2        4.95       16.25     24.83 o 
  -3   9   2      896.96      931.31     43.88 o 
  -2   9   2      519.66      517.62     33.20 o 
  -1   9   2     3883.20     4029.05     72.26 o 
   0   9   2      434.02      442.85     22.86 o 
   1   9   2     1572.57     1738.69     50.73 o 
   2   9   2      396.47      410.90     31.64 o 
   3   9   2      227.72      250.36     29.31 o 
   4   9   2       62.17       61.57     22.64 o 
  -4  10   2       58.62      104.33     32.94 o 
  -3  10   2       85.71       89.76     30.16 o 
  -2  10   2      897.68      853.10     45.33 o 
  -1  10   2      180.04      162.57     31.94 o 
   0  10   2      985.69      973.01     33.53 o 
   1  10   2      840.71      883.79     43.83 o 
   2  10   2      504.57      565.94     26.52 o 
   3  10   2       44.69       43.11     27.47 o 
   4  10   2       14.50       32.26     24.14 o 
  -3  11   2       10.71       34.55     33.25 o 
  -2  11   2       68.75       32.90     32.90 o 
  -1  11   2       16.92        7.47     31.25 o 
   0  11   2      218.30      222.92     27.43 o 
   1  11   2      145.86      139.40     32.52 o 
   2  11   2       17.53       29.37     29.37 o 
   3  11   2       20.08       36.53     28.91 o 
  -3  12   2        0.03       37.77     37.77 o 
  -2  12   2       98.47       38.44     38.44 o 
  -1  12   2        0.34       12.21     39.66 o 
   0  12   2       51.06        3.22     28.70 o 
   1  12   2      307.85      371.69     39.44 o 
   2  12   2       57.59       32.71     32.71 o 
   3  12   2        9.76        5.65     31.08 o 
  -3  13   2      241.30      233.89     47.48 o 
  -2  13   2       85.95       57.85     45.97 o 
  -1  13   2      802.15      771.77     62.47 o 
   0  13   2      317.24      300.34     36.63 o 
   1  13   2      541.41      580.27     55.32 o 
   2  13   2      154.77      163.43     42.53 o 
   3  13   2       54.84        4.69     33.73 o 
  -2  14   2      427.54      407.90     45.15 o 
  -1  14   2      220.63      102.67     58.76 o 
   0  14   2     1052.12      954.00     51.21 o 
   1  14   2      117.13      140.62     45.47 o 
   2  14   2      126.70      127.34     47.53 o 
  -1  15   2      134.32       40.69     59.95 o 
   0  15   2      138.12       73.81     45.28 o 
   1  15   2      156.48       40.68     53.97 o 
  -5   1   3       29.31       13.30     22.10 o 
  -4   1   3      100.29      130.05     21.76 o 
  -3   1   3      826.02      863.58     30.58 o 
  -2   1   3       44.42       40.69     12.84 o 
  -1   1   3     1974.07     2102.67     36.92 o 
   0   1   3     2160.60     2194.97     75.61 o 
   1   1   3      480.63      495.96      7.24 o 
   2   1   3     1110.83     1052.46      7.38 o 
   3   1   3       58.06       85.61      9.10 o 
   4   1   3       13.37        1.23      6.78 o 
   5   1   3        1.32        4.45      4.61 o 
  -5   2   3        3.58       22.45     20.95 o 
  -4   2   3      202.48      247.25     22.60 o 
  -3   2   3      353.20      339.80     21.15 o 
  -2   2   3     1602.16     1578.86     30.75 o 
  -1   2   3     7346.14     6647.71     56.81 o 
   0   2   3     3991.73     3576.02    101.00 o 
   1   2   3     1261.74     1279.39     25.72 o 
   2   2   3     1108.69     1118.41      9.58 o 
   3   2   3      378.03      382.86     11.06 o 
   4   2   3        8.67       27.13     12.85 o 
   5   2   3       19.89       12.37     12.37 o 
  -5   3   3       38.65       86.77     24.21 o 
  -4   3   3       90.40       87.35     21.17 o 
  -3   3   3      340.94      344.42     22.76 o 
  -2   3   3     1801.51     1838.72     32.48 o 
  -1   3   3     5100.24     5190.95     52.62 o 
   0   3   3     4422.15     4540.97    186.03 o 
   1   3   3     1180.39     1162.58      9.24 o 
   2   3   3     1654.23     1766.36     36.16 o 
   3   3   3       35.73       37.90     13.67 o 
   4   3   3       53.69       46.17     11.10 o 
   5   3   3        1.27        6.65      9.61 o 
  -5   4   3        3.89        8.04     20.47 o 
  -4   4   3       73.19       83.59     19.38 o 
  -3   4   3      106.49      113.38     17.27 o 
  -2   4   3      922.08      949.29     27.59 o 
  -1   4   3       27.33       47.83     11.93 o 
   0   4   3       31.84       38.55      9.49 o 
   1   4   3      244.95      241.16     10.84 o 
   2   4   3      195.65      192.80     15.30 o 
   3   4   3       45.22       45.05     14.58 o 
   4   4   3       25.92       20.89     10.54 o 
   5   4   3        0.41       13.86     10.99 o 
  -5   5   3       13.05        6.30     22.17 o 
  -4   5   3        2.97       12.10     18.91 o 
  -3   5   3      124.94      145.55     20.06 o 
  -2   5   3       36.68        8.28     12.94 o 
  -1   5   3     1075.27     1114.88     30.57 o 
   0   5   3        3.57        3.56      9.00 o 
   1   5   3        1.79        1.69     11.50 o 
   2   5   3      285.41      286.99     18.24 o 
   3   5   3       18.23       26.48     12.51 o 
   4   5   3        1.63        1.74     12.49 o 
   5   5   3        0.12        9.10     12.28 o 
  -5   6   3        1.73        5.70     21.68 o 
  -4   6   3      166.41      197.84     23.29 o 
  -3   6   3      161.12      166.83     20.02 o 
  -2   6   3     1898.67     1933.29     39.48 o 
  -1   6   3      885.78      858.59     29.58 o 
   0   6   3      604.06      586.63     32.02 o 
   1   6   3      932.26      978.21     13.44 o 
   2   6   3      487.48      447.81     11.63 o 
   3   6   3      196.68      198.27     22.17 o 
   4   6   3       17.28       14.13     14.13 o 
   5   6   3        1.03        3.16     14.60 o 
  -5   7   3       22.10       21.73     24.57 o 
  -4   7   3       80.71       85.15     23.65 o 
  -3   7   3      283.02      272.30     25.50 o 
  -2   7   3     1020.09      982.91     35.22 o 
  -1   7   3     1606.41     1627.79     42.42 o 
   0   7   3     5031.24     5397.36     59.98 o 
   1   7   3     1837.33     1843.19     15.81 o 
   2   7   3      760.23      739.55     14.97 o 
   3   7   3        3.66       18.73     15.21 o 
   4   7   3       80.68       85.08     18.27 o 
   5   7   3        1.41       16.10     14.33 o 
  -4   8   3      105.98      108.42     29.52 o 
  -3   8   3      148.73      137.94     25.80 o 
  -2   8   3      576.80      659.31     33.12 o 
  -1   8   3      790.18      790.12     34.61 o 
   0   8   3      857.67      866.93     25.34 o 
   1   8   3      323.87      316.75     25.40 o 
   2   8   3      223.12      211.24     17.79 o 
   3   8   3       89.41       85.11     17.79 o 
   4   8   3       12.34       24.49     16.49 o 
  -4   9   3        9.83       22.02     25.43 o 
  -3   9   3        3.69        2.31     27.94 o 
  -2   9   3       30.48        7.76     26.20 o 
  -1   9   3       38.05       20.08     26.76 o 
   0   9   3        7.69        2.66     16.97 o 
   1   9   3       20.65        9.81     19.99 o 
   2   9   3       41.91        1.90     20.25 o 
   3   9   3       38.06       30.85     20.80 o 
   4   9   3        7.09       10.05     19.67 o 
  -4  10   3       77.86       84.95     29.16 o 
  -3  10   3        3.32       42.67     30.00 o 
  -2  10   3      522.97      496.35     39.83 o 
  -1  10   3      172.09      218.05     32.94 o 
   0  10   3      318.17      348.94     24.91 o 
   1  10   3      122.38      122.10     28.36 o 
   2  10   3       62.61       78.62     25.73 o 
   3  10   3       45.02       91.19     26.40 o 
   4  10   3        1.04       24.38     21.69 o 
  -3  11   3      201.05      211.87     40.93 o 
  -2  11   3      385.44      350.87     42.99 o 
  -1  11   3     1034.51      984.62     55.02 o 
   0  11   3      824.30      814.59     79.50 o 
   1  11   3      215.09      254.70     27.22 o 
   2  11   3      651.53      584.63     25.30 o 
   3  11   3       52.26       75.17     26.38 o 
  -3  12   3      131.32      121.93     43.27 o 
  -2  12   3      350.88      322.56     34.87 o 
  -1  12   3      662.86      747.22     37.32 o 
   0  12   3      494.80      499.99     34.03 o 
   1  12   3      432.61      371.14     41.95 o 
   2  12   3      148.01      161.73     36.12 o 
   3  12   3       84.42      108.92     33.44 o 
  -2  13   3       67.33       11.83     47.30 o 
  -1  13   3       77.78       51.19     51.19 o 
   0  13   3      234.56      209.98     34.94 o 
   1  13   3      164.74      168.26     43.58 o 
   2  13   3        5.42       85.43     36.36 o 
  -2  14   3       44.28       21.89     49.53 o 
  -1  14   3        5.78       40.01     51.96 o 
   0  14   3       24.44       52.49     35.99 o 
   1  14   3        5.69       13.40     43.74 o 
   2  14   3        0.05       29.62     39.07 o 
   0  15   3      260.82      278.82    122.76 o 
  -5   0   4       30.99       10.82     21.97 o 
  -4   0   4      290.95      289.39     19.59 o 
  -3   0   4      498.08      433.13     18.29 o 
  -2   0   4     1789.52     1761.44     35.48 o 
  -1   0   4     2049.54     2119.87     43.15 o 
   0   0   4     3500.71     3614.66     81.43 o 
   1   0   4     5738.54     5817.36      7.34 o 
   2   0   4      118.48      106.23      7.18 o 
   3   0   4      323.75      327.62      6.18 o 
   4   0   4        9.50        5.49      5.31 o 
   5   0   4        1.67        1.05      4.61 o 
  -5   1   4        8.36        4.05     22.39 o 
  -4   1   4       99.47      122.06     21.48 o 
  -3   1   4      234.32      236.82     19.87 o 
  -2   1   4     2107.77     2137.06     11.68 o 
  -1   1   4      148.38      125.92     10.58 o 
   0   1   4     2604.09     2653.59     23.63 o 
   1   1   4      251.24      237.58     11.95 o 
   2   1   4      324.74      316.60      6.99 o 
   3   1   4        8.21        7.74      6.85 o 
   4   1   4       43.91       41.28      5.92 o 
   5   1   4        0.05        0.73      4.16 o 
  -5   2   4        1.77        7.04     19.22 o 
  -4   2   4        0.77        1.73     17.50 o 
  -3   2   4       79.12       64.41     16.13 o 
  -2   2   4       20.50        7.78     11.63 o 
  -1   2   4      509.64      496.86     16.95 o 
   0   2   4      108.90      122.47     15.24 o 
   1   2   4      287.43      279.73     11.91 o 
   2   2   4        0.30        1.99      8.41 o 
   3   2   4       21.68       29.23     10.28 o 
   4   2   4        0.38        5.51      9.86 o 
   5   2   4        1.19        7.20     10.14 o 
  -5   3   4        0.61        4.90     21.31 o 
  -4   3   4       31.43       43.79     18.64 o 
  -3   3   4       63.60       84.04     15.62 o 
  -2   3   4      962.80      968.41     11.98 o 
  -1   3   4       60.04       61.05     11.76 o 
   0   3   4     1654.80     1657.23     19.82 o 
   1   3   4      160.90      153.34      9.25 o 
   2   3   4       76.56       82.50      9.72 o 
   3   3   4        6.25        2.77     11.18 o 
   4   3   4       27.14        6.79     11.79 o 
   5   3   4        0.79       13.90     13.90 o 
  -5   4   4       17.96       36.52     21.99 o 
  -4   4   4      144.48      186.88     22.17 o 
  -3   4   4      500.74      512.94     26.86 o 
  -2   4   4     1042.23     1066.86     30.57 o 
  -1   4   4     1810.55     1898.15     37.00 o 
   0   4   4     1824.32     1843.89     31.91 o 
   1   4   4     3728.88     3866.80     48.89 o 
   2   4   4       63.85       60.41     11.92 o 
   3   4   4      265.57      267.75     12.26 o 
   4   4   4        4.81        6.05     12.90 o 
   5   4   4        2.25       10.69     12.79 o 
  -5   5   4       27.28       56.98     22.92 o 
  -4   5   4       87.84      112.99     21.58 o 
  -3   5   4      426.74      425.83     26.24 o 
  -2   5   4     1652.80     1720.98     39.00 o 
  -1   5   4      485.71      480.54     23.06 o 
   0   5   4     1568.37     1591.26     27.30 o 
   1   5   4       92.81       91.53     10.80 o 
   2   5   4      651.71      579.23     30.11 o 
   3   5   4       60.29       88.70     14.56 o 
   4   5   4       28.61        2.94     12.65 o 
   5   5   4        0.60        7.13     11.33 o 
  -5   6   4       16.65       21.07     23.39 o 
  -4   6   4        5.76       22.01     19.45 o 
  -3   6   4      228.35      204.94     23.39 o 
  -2   6   4      113.14      100.28     17.90 o 
  -1   6   4     1530.72     1417.84     36.91 o 
   0   6   4      572.93      552.46     17.13 o 
   1   6   4      785.73      791.64     27.85 o 
   2   6   4       17.41        9.87     12.84 o 
   3   6   4       61.12       70.20     15.97 o 
   4   6   4        3.29        0.62     13.34 o 
   5   6   4        7.62       12.77     11.87 o 
  -4   7   4        3.46        6.00     23.48 o 
  -3   7   4        8.62       34.49     20.04 o 
  -2   7   4       24.93       35.23     18.99 o 
  -1   7   4       89.55       73.04     18.52 o 
   0   7   4        1.01        5.55     10.47 o 
   1   7   4        5.10        2.79     14.19 o 
   2   7   4        8.59       13.61     14.35 o 
   3   7   4        2.47        8.83     14.71 o 
   4   7   4        1.62       16.82     15.74 o 
  -4   8   4       60.84       16.73     29.36 o 
  -3   8   4      164.87      143.16     25.87 o 
  -2   8   4      211.87      165.44     24.79 o 
  -1   8   4      971.26      966.73     38.08 o 
   0   8   4      614.49      644.65     28.93 o 
   1   8   4     1008.78     1068.18     36.70 o 
   2   8   4       24.80        9.98     15.97 o 
   3   8   4       57.50       58.12     16.18 o 
   4   8   4        4.40        4.50     16.19 o 
  -4   9   4       54.55       26.40     27.28 o 
  -3   9   4      365.73      412.15     36.80 o 
  -2   9   4      648.04      642.04     40.04 o 
  -1   9   4      206.72      174.80     28.80 o 
   0   9   4     1472.11     1532.89     33.56 o 
   1   9   4      169.55      180.81     19.71 o 
   2   9   4      346.12      341.07     19.84 o 
   3   9   4       25.92       33.16     19.32 o 
   4   9   4       12.53       53.42     19.68 o 
  -4  10   4        8.34       30.19     30.19 o 
  -3  10   4      270.29      334.30     36.88 o 
  -2  10   4      293.77      324.83     36.31 o 
  -1  10   4      842.85      895.76     46.79 o 
   0  10   4      358.19      416.20     24.32 o 
   1  10   4      621.58      658.53     37.89 o 
   2  10   4        5.70       30.17     21.04 o 
   3  10   4      133.79      128.00     22.96 o 
   4  10   4        6.67        8.33     20.09 o 
  -3  11   4        2.43        7.81     35.91 o 
  -2  11   4      173.97      147.63     37.67 o 
  -1  11   4        5.89       33.58     33.58 o 
   0  11   4       69.49       42.91     31.64 o 
   1  11   4        4.52       51.19     24.63 o 
   2  11   4       24.41       26.59     26.59 o 
   3  11   4        1.01       20.76     25.08 o 
  -3  12   4       45.33       70.51     41.56 o 
  -2  12   4       82.55       90.31     40.59 o 
  -1  12   4       63.79        5.41     40.16 o 
   0  12   4       90.02       58.33     30.14 o 
   1  12   4       49.14       26.50     34.80 o 
   2  12   4       12.43       30.65     30.65 o 
   3  12   4       41.53       79.99     27.05 o 
  -2  13   4      258.07      278.95     51.82 o 
  -1  13   4      141.81      137.58     46.00 o 
   0  13   4      455.85      489.08     41.00 o 
   1  13   4       39.06       25.19     37.12 o 
   2  13   4      137.64      141.60     34.92 o 
  -1  14   4      422.93      442.72     64.97 o 
   0  14   4      140.79      129.89     61.84 o 
   1  14   4      421.23      438.79     48.04 o 
  -5   1   5       21.26       21.65     21.65 o 
  -4   1   5       39.40       18.70     19.61 o 
  -3   1   5       81.23       79.34     15.49 o 
  -2   1   5      187.92      192.68     12.10 o 
  -1   1   5       85.17       97.91     10.67 o 
   0   1   5     2272.78     2008.23     70.72 o 
   1   1   5      516.80      525.14     15.76 o 
   2   1   5      142.93      126.19      6.88 o 
   3   1   5        4.37        9.25      6.30 o 
   4   1   5       10.31        5.37      5.37 o 
   5   1   5        0.56        2.47      3.54 o 
  -5   2   5       39.53       57.18     21.34 o 
  -4   2   5       29.60       58.68     19.91 o 
  -3   2   5     1259.92     1333.03     37.52 o 
  -2   2   5      308.39      296.48     12.94 o 
  -1   2   5     4571.12     4666.21     50.33 o 
   0   2   5      120.30      112.25      7.09 o 
   1   2   5     1537.36     1542.02     26.46 o 
   2   2   5        1.18        7.95      7.95 o 
   3   2   5      224.15      215.24      7.91 o 
   4   2   5        2.70        0.34      7.03 o 
   5   2   5        5.52        0.30      6.53 o 
  -5   3   5        6.53        2.00     20.76 o 
  -4   3   5      162.14      132.46     19.32 o 
  -3   3   5       61.51       78.80     16.63 o 
  -2   3   5     1017.18     1091.62     13.61 o 
  -1   3   5      758.71      741.35     12.80 o 
   0   3   5     1611.49     1654.31     73.36 o 
   1   3   5        1.07        2.74      8.31 o 
   2   3   5      998.10      974.65      8.30 o 
   3   3   5        7.60        6.95      9.99 o 
   4   3   5        7.02       19.47     10.11 o 
   5   3   5        0.33        0.00     11.12 o 
  -5   4   5        2.25        8.00     22.22 o 
  -4   4   5       19.41       38.54     19.42 o 
  -3   4   5       59.19       57.60     16.38 o 
  -2   4   5        6.36        0.00     13.88 o 
  -1   4   5      682.60      701.85     29.39 o 
   0   4   5       26.57       26.56      7.94 o 
   1   4   5       97.20       83.76     10.03 o 
   2   4   5        4.55       10.29     10.29 o 
   3   4   5       10.11        7.29     12.33 o 
   4   4   5        0.25       11.67     13.14 o 
   5   4   5        0.02        2.96     12.38 o 
  -5   5   5       11.52       13.11     22.61 o 
  -4   5   5        2.60       32.96     19.29 o 
  -3   5   5       26.20        8.90     17.24 o 
  -2   5   5       41.64        2.90     15.79 o 
  -1   5   5       87.92      127.25     17.65 o 
   0   5   5       53.94       66.70     10.67 o 
   1   5   5        0.11        6.52     11.66 o 
   2   5   5      104.01      106.56     13.81 o 
   3   5   5        9.15        9.80     11.72 o 
   4   5   5        1.56        1.18     12.00 o 
   5   5   5        0.13        9.05     12.46 o 
  -4   6   5       45.88       23.96     22.04 o 
  -3   6   5      334.50      291.28     17.81 o 
  -2   6   5      110.15       92.12     19.37 o 
  -1   6   5     2502.73     2473.17     50.72 o 
   0   6   5       55.99       54.04     10.05 o 
   1   6   5      455.93      468.43     12.33 o 
   2   6   5        1.98       13.61     12.94 o 
   3   6   5      101.49      104.71     19.12 o 
   4   6   5        1.32       14.28     14.28 o 
  -4   7   5      199.41      177.48     21.53 o 
  -3   7   5       71.23       88.93     21.62 o 
  -2   7   5      797.95      718.16     32.93 o 
  -1   7   5      190.12      165.17     23.38 o 
   0   7   5     2046.19     2206.20    103.49 o 
   1   7   5       46.63       52.08     13.70 o 
   2   7   5      463.15      424.44     28.66 o 
   3   7   5        5.90        9.52     12.59 o 
   4   7   5       27.04       29.16     16.39 o 
  -4   8   5       22.28       17.03     26.75 o 
  -3   8   5      265.71      304.81     29.31 o 
  -2   8   5       26.92       25.59      7.38 o 
  -1   8   5      671.20      718.69     34.05 o 
   0   8   5       29.90       18.94     12.04 o 
   1   8   5      660.67      657.31     28.99 o 
   2   8   5       32.25       28.25     16.02 o 
   3   8   5       22.80       21.81     17.54 o 
   4   8   5        0.20       14.91     14.91 o 
  -4   9   5        1.11       24.08     26.19 o 
  -3   9   5       23.40       10.72     26.98 o 
  -2   9   5       53.49       76.62     24.88 o 
  -1   9   5       20.27        4.38     23.93 o 
   0   9   5        0.70       23.48     14.59 o 
   1   9   5        0.01       18.10     18.10 o 
   2   9   5        0.83       16.98     16.98 o 
   3   9   5        0.03        4.63     16.77 o 
   4   9   5        0.61       17.21     17.21 o 
  -3  10   5       36.14       27.29     31.42 o 
  -2  10   5      109.09       35.35     30.84 o 
  -1  10   5      281.07      288.41     36.19 o 
   0  10   5        0.35        6.30     16.18 o 
   1  10   5      249.32      293.27     26.99 o 
   2  10   5       14.92       22.54     19.52 o 
   3  10   5        6.33        9.50     20.92 o 
  -3  11   5        6.86       20.24     34.29 o 
  -2  11   5      595.40      621.24     48.54 o 
  -1  11   5      250.19      232.74     37.81 o 
   0  11   5      482.95      500.29     43.21 o 
   1  11   5        1.77       24.16     24.16 o 
   2  11   5      171.30      183.94     21.87 o 
   3  11   5        6.74       54.05     22.47 o 
  -2  12   5       19.08       22.70     41.94 o 
  -1  12   5      698.09      714.63     55.62 o 
   0  12   5        2.16       14.60     21.26 o 
   1  12   5      327.57      375.26     35.37 o 
   2  12   5        0.20        4.61     25.60 o 
  -2  13   5       17.23       61.28     43.62 o 
  -1  13   5        4.66       62.98     42.67 o 
   0  13   5      201.59      148.68     33.99 o 
   1  13   5       20.12        5.62     29.29 o 
   2  13   5       22.16       16.70     30.37 o 
  -1  14   5       10.24       46.17     49.79 o 
   0  14   5        1.16       28.87     72.76 o 
   1  14   5       18.33       72.88     33.07 o 
  -5   0   6       36.51       14.69     18.34 o 
  -4   0   6       20.45       17.05     17.05 o 
  -3   0   6      274.86      263.29     14.79 o 
  -2   0   6       41.93       47.75     11.50 o 
  -1   0   6     1708.70     1670.33     10.40 o 
   0   0   6       35.28       37.46      9.26 o 
   1   0   6     1307.63     1317.88     31.99 o 
   2   0   6        4.51        5.53      6.20 o 
   3   0   6        2.45        3.78      5.36 o 
   4   0   6       29.34       31.62      4.24 o 
   5   0   6        4.78        2.80      2.80 o 
  -5   1   6        0.46       20.25     20.25 o 
  -4   1   6      135.09      135.94     20.23 o 
  -3   1   6       28.15       25.09     14.50 o 
  -2   1   6     1416.92     1424.15     12.88 o 
  -1   1   6        0.80       10.49     10.49 o 
   0   1   6     1045.05     1076.71     17.59 o 
   1   1   6      106.97      113.24      9.23 o 
   2   1   6      345.52      338.73     16.16 o 
   3   1   6        1.02        2.23      5.93 o 
   4   1   6       13.88       16.84      4.86 o 
   5   1   6        0.14        3.37      3.37 o 
  -5   2   6        1.13       20.48     22.34 o 
  -4   2   6       10.52       17.33     17.80 o 
  -3   2   6       72.22       69.71     15.59 o 
  -2   2   6        7.38        3.09     12.86 o 
  -1   2   6       24.05        9.99     10.87 o 
   0   2   6        4.84        2.57     13.98 o 
   1   2   6       17.07        9.58      7.55 o 
   2   2   6       55.56       52.21      6.57 o 
   3   2   6       67.88       66.31      6.60 o 
   4   2   6       13.18        2.92      6.45 o 
   5   2   6        1.65        3.52      5.15 o 
  -5   3   6        0.31       21.91     21.91 o 
  -4   3   6       66.53       67.55     19.79 o 
  -3   3   6       21.66       35.44     17.05 o 
  -2   3   6      543.15      520.63     13.90 o 
  -1   3   6       20.90        2.27     11.92 o 
   0   3   6      172.24      174.72      8.49 o 
   1   3   6      188.12      189.15     12.54 o 
   2   3   6      265.81      261.71      8.16 o 
   3   3   6        0.68        6.32      8.57 o 
   4   3   6        6.90        7.55      7.91 o 
   5   3   6        0.01       10.18      7.76 o 
  -4   4   6        0.96        7.34     19.43 o 
  -3   4   6      412.29      409.79     16.27 o 
  -2   4   6        0.14        4.20     15.16 o 
  -1   4   6     1075.57     1075.10     37.16 o 
   0   4   6       11.29       25.41      7.31 o 
   1   4   6      665.70      645.24      9.07 o 
   2   4   6       74.33       58.05      9.50 o 
   3   4   6       84.48       71.21     14.00 o 
   4   4   6        2.29       13.37      9.51 o 
   5   4   6        0.75       15.89     11.76 o 
  -4   5   6       88.43       84.88     20.15 o 
  -3   5   6       27.57       29.30     19.00 o 
  -2   5   6     1266.07     1268.35     16.76 o 
  -1   5   6       28.77       48.20     14.37 o 
   0   5   6     1787.36     1799.24     34.38 o 
   1   5   6       22.01        3.54     10.34 o 
   2   5   6       77.56       49.28     19.60 o 
   3   5   6       20.21        5.79     11.73 o 
   4   5   6       13.23       12.05      3.00 o 
  -4   6   6        3.97        6.89     21.86 o 
  -3   6   6      156.49      137.15     17.67 o 
  -2   6   6        0.07       24.87     15.86 o 
  -1   6   6      249.59      288.12     22.59 o 
   0   6   6       59.75       78.45     11.56 o 
   1   6   6      375.73      428.81     22.57 o 
   2   6   6        3.24        3.85     11.99 o 
   3   6   6       14.51       22.91     14.27 o 
   4   6   6        2.83        0.56     13.09 o 
  -4   7   6        0.23       22.03     22.62 o 
  -3   7   6       10.23        0.95     19.98 o 
  -2   7   6        6.84       12.27     20.42 o 
  -1   7   6        3.54        0.00     17.59 o 
   0   7   6       36.30       47.75     11.38 o 
   1   7   6        9.94       20.80     11.96 o 
   2   7   6        9.88        5.93     13.23 o 
   3   7   6       14.23       16.39     12.05 o 
   4   7   6        2.65       19.89     12.97 o 
  -4   8   6        2.86       38.81     24.15 o 
  -3   8   6      213.03      208.64     27.77 o 
  -2   8   6       10.00        4.90     20.73 o 
  -1   8   6      260.36      278.15     27.08 o 
   0   8   6       32.29       33.68     12.04 o 
   1   8   6      485.18      516.17     25.29 o 
   2   8   6        5.20       12.22     14.25 o 
   3   8   6       17.21       20.30     14.94 o 
   4   8   6        1.04        4.14     13.08 o 
  -3   9   6       31.03       17.77     27.91 o 
  -2   9   6      727.36      739.99     43.43 o 
  -1   9   6        1.56       17.88     23.07 o 
   0   9   6      653.42      675.85     32.14 o 
   1   9   6        9.07        4.53     16.31 o 
   2   9   6      173.81      169.00     21.59 o 
   3   9   6        1.21       16.96     15.44 o 
  -3  10   6      111.04      144.97     34.01 o 
  -2  10   6       11.61       33.19     27.13 o 
  -1  10   6      515.00      544.12     40.77 o 
   0  10   6        3.25        6.49     14.34 o 
   1  10   6      114.13      142.30     26.82 o 
   2  10   6       32.51       34.93     17.86 o 
   3  10   6       23.81       27.48     17.69 o 
  -3  11   6        7.91        9.12     32.03 o 
  -2  11   6       58.10       17.63     34.71 o 
  -1  11   6       28.88       27.72     32.27 o 
   0  11   6       83.15       89.03     17.36 o 
   1  11   6        0.73       19.29     22.00 o 
   2  11   6       16.51       37.44     21.62 o 
   3  11   6        0.54       14.07     18.05 o 
  -2  12   6        0.33       25.19     37.13 o 
  -1  12   6       95.73      159.05     36.57 o 
   0  12   6        6.60       21.67     46.05 o 
   1  12   6       13.88       17.46     25.86 o 
   2  12   6       24.85       30.90     21.30 o 
  -1  13   6        0.26        8.59     36.60 o 
   0  13   6      291.23      268.68     46.48 o 
   1  13   6        0.16       10.98     25.96 o 
  -4   1   7       71.01       63.59     17.56 o 
  -3   1   7        0.19        8.16     13.95 o 
  -2   1   7       94.85       87.66     13.74 o 
  -1   1   7      136.76      130.57     12.02 o 
   0   1   7      695.76      709.80     23.85 o 
   1   1   7        0.91       17.62      8.65 o 
   2   1   7        9.08        7.09      7.09 o 
   3   1   7        7.33        1.84      5.74 o 
   4   1   7        3.57        3.10      4.49 o 
  -4   2   7        0.13        0.60     16.21 o 
  -3   2   7      421.15      443.65     25.86 o 
  -2   2   7       10.39       10.73     14.50 o 
  -1   2   7     1080.77     1088.26     31.04 o 
   0   2   7      194.89      212.61     13.94 o 
   1   2   7      324.11      289.61     17.26 o 
   2   2   7       33.93       27.83      6.62 o 
   3   2   7       85.97       91.11      6.17 o 
   4   2   7        0.13        5.68      5.68 o 
  -4   3   7       78.97      104.54     22.09 o 
  -3   3   7       82.83       76.22     15.85 o 
  -2   3   7      792.13      756.24     14.33 o 
  -1   3   7        4.03        4.53     11.41 o 
   0   3   7      528.29      524.65     19.28 o 
   1   3   7      163.07      195.53     12.14 o 
   2   3   7      120.09      131.25     12.23 o 
   3   3   7       25.63       24.94      7.57 o 
   4   3   7        9.13        7.47      7.47 o 
  -4   4   7        0.43       13.79     19.70 o 
  -3   4   7       23.04       11.36     16.31 o 
  -2   4   7       12.18        9.23     15.92 o 
  -1   4   7       85.92       84.51     16.29 o 
   0   4   7        6.35        9.25      8.30 o 
   1   4   7       25.82        8.00      8.29 o 
   2   4   7        4.25        2.87      8.66 o 
   3   4   7        5.70        2.06      9.03 o 
   4   4   7        6.15       14.02      8.90 o 
  -4   5   7        1.24        3.81     21.46 o 
  -3   5   7        5.47        3.40     18.71 o 
  -2   5   7      117.49       91.18     17.10 o 
  -1   5   7       33.61        7.38     15.23 o 
   0   5   7       20.52       17.43      8.74 o 
   1   5   7        0.24        3.28      9.70 o 
   2   5   7        0.13        9.67      9.80 o 
   3   5   7        8.65       25.65     10.28 o 
   4   5   7        0.81        2.35      9.90 o 
  -4   6   7        3.70       14.90     20.86 o 
  -3   6   7      136.84      120.56     18.84 o 
  -2   6   7        1.50        1.63     17.66 o 
  -1   6   7      425.18      432.53     29.63 o 
   0   6   7      104.31       99.57     15.94 o 
   1   6   7      153.77      151.71     10.77 o 
   2   6   7        0.78        1.84     10.30 o 
   3   6   7        0.86        5.33     11.64 o 
   4   6   7        8.05       29.37     10.76 o 
  -4   7   7      145.27      128.27     22.90 o 
  -3   7   7       10.36        0.96     20.07 o 
  -2   7   7      373.56      383.07     17.05 o 
  -1   7   7      140.96      185.07     22.07 o 
   0   7   7      806.86      856.38     25.23 o 
   1   7   7      111.19      107.91     11.94 o 
   2   7   7      183.40      153.76     11.08 o 
   3   7   7        3.42        5.83     11.47 o 
   4   7   7        1.48       24.92     11.64 o 
  -3   8   7      114.54      106.24     27.38 o 
  -2   8   7       14.99        5.83     21.81 o 
  -1   8   7      278.90      298.86     29.04 o 
   0   8   7        1.04       13.70     10.40 o 
   1   8   7       26.45       60.35     15.33 o 
   2   8   7       11.08       30.80     13.34 o 
   3   8   7       14.85       40.65     13.30 o 
  -3   9   7       11.56       53.62     23.66 o 
  -2   9   7        1.31       24.88     24.88 o 
  -1   9   7        2.42       21.53     20.43 o 
   0   9   7        2.21        8.15     12.54 o 
   1   9   7        5.88       10.84     14.40 o 
   2   9   7        1.84        6.31     13.96 o 
   3   9   7        2.47        0.60     14.06 o 
  -3  10   7       36.52       56.05     31.49 o 
  -2  10   7        6.94        6.15     26.93 o 
  -1  10   7      116.21      119.74     29.61 o 
   0  10   7        0.45        1.14     17.37 o 
   1  10   7        0.91        1.95     15.91 o 
   2  10   7       12.44       16.97     16.97 o 
   3  10   7        2.33       11.53     14.87 o 
  -2  11   7      195.23      188.91     39.35 o 
  -1  11   7       28.75       49.73     27.97 o 
   0  11   7      240.48      256.43     26.13 o 
   1  11   7       51.69       48.57     14.63 o 
   2  11   7       46.77       49.52     15.93 o 
  -2  12   7       17.42       37.99     34.25 o 
  -1  12   7      224.76      219.54     35.88 o 
   0  12   7       26.97       82.32     34.65 o 
   1  12   7      120.32      151.24     24.66 o 
   2  12   7        0.23       19.01     19.01 o 
   0  13   7       11.61       26.80     20.16 o 
  -4   0   8       11.72       15.34     15.34 o 
  -3   0   8      248.79      253.15     12.96 o 
  -2   0   8        3.90        0.54     11.82 o 
  -1   0   8       90.22       81.31     10.64 o 
   0   0   8      265.32      270.41      8.44 o 
   1   0   8      323.53      341.75     14.76 o 
   2   0   8       25.93       25.41      6.21 o 
   3   0   8        0.40        1.37      5.54 o 
   4   0   8        5.11        1.25      3.33 o 
  -4   1   8       35.95       21.68     17.65 o 
  -3   1   8       27.17       21.75     13.46 o 
  -2   1   8      226.42      228.99     12.12 o 
  -1   1   8      221.15      177.77     20.23 o 
   0   1   8      146.81      240.14    153.02 o 
   1   1   8       49.64       57.12      7.14 o 
   2   1   8       19.29       24.12      8.36 o 
   3   1   8        2.83        1.97      5.31 o 
   4   1   8        1.57        1.53      4.20 o 
  -4   2   8        0.30        6.47     16.85 o 
  -3   2   8        0.86        4.99     14.99 o 
  -2   2   8       67.52       56.45     12.19 o 
  -1   2   8      220.20      211.80     14.88 o 
   0   2   8       24.83       17.57      9.15 o 
   1   2   8        0.15        0.87      8.20 o 
   2   2   8       19.08        6.21      7.24 o 
   3   2   8        8.77       12.53      5.85 o 
   4   2   8        0.19        5.09      5.09 o 
  -4   3   8       16.23       25.78     19.29 o 
  -3   3   8        8.95       27.44     17.72 o 
  -2   3   8      128.24      141.74     14.64 o 
  -1   3   8      106.55       96.79     11.94 o 
   0   3   8      157.60      162.86     24.40 o 
   1   3   8       11.52       13.44      9.72 o 
   2   3   8       11.96        4.09      7.03 o 
   3   3   8        1.74        6.08      7.06 o 
   4   3   8        2.67        0.87      6.15 o 
  -4   4   8        2.19       20.73     21.87 o 
  -3   4   8      114.25      120.89     21.29 o 
  -2   4   8      109.75      100.59     14.73 o 
  -1   4   8      578.03      607.76     27.20 o 
   0   4   8        3.65        3.89      7.12 o 
   1   4   8       45.58       47.65      8.67 o 
   2   4   8       85.27       77.28      7.77 o 
   3   4   8        9.89        9.93      8.63 o 
   4   4   8        0.80        0.83      8.12 o 
  -4   5   8       39.44       42.73     23.89 o 
  -3   5   8       13.97       22.17     19.07 o 
  -2   5   8      158.07      154.65     19.28 o 
  -1   5   8      173.94      150.29     13.74 o 
   0   5   8       29.01       41.14      9.43 o 
   1   5   8      132.14      129.26      9.05 o 
   2   5   8       18.21        7.15      8.80 o 
   3   5   8        1.45        6.61      9.24 o 
   4   5   8        0.35        8.00      9.07 o 
  -4   6   8       10.30       22.33     22.33 o 
  -3   6   8       60.82       82.03     21.54 o 
  -2   6   8       17.22        6.52     16.84 o 
  -1   6   8       70.77       88.75     18.41 o 
   0   6   8      169.99      176.62     11.54 o 
   1   6   8      228.11      206.18      9.33 o 
   2   6   8        0.14        0.32     10.43 o 
   3   6   8        1.51        2.73     10.38 o 
   4   6   8        0.35        6.45      9.16 o 
  -3   7   8        8.74        4.80     21.59 o 
  -2   7   8        0.24       18.42     19.63 o 
  -1   7   8        6.32        2.91     16.22 o 
   0   7   8        1.52        9.36      9.36 o 
   1   7   8       26.83        5.19     11.03 o 
   2   7   8       11.24        7.85     10.50 o 
   3   7   8        1.45        7.55     10.92 o 
  -3   8   8       92.66      113.02     25.91 o 
  -2   8   8       10.68       11.46     21.84 o 
  -1   8   8      126.49      138.51     21.76 o 
   0   8   8       38.01       41.66     11.57 o 
   1   8   8      169.82      171.06     17.55 o 
   2   8   8        0.26        8.87     11.50 o 
   3   8   8        0.34        4.91     11.75 o 
  -3   9   8       19.21        0.00     25.59 o 
  -2   9   8      179.14      182.70     30.74 o 
  -1   9   8       45.36       46.72     23.01 o 
   0   9   8       38.38       39.93     18.70 o 
   1   9   8       23.16       16.42     13.02 o 
   2   9   8        0.81        1.59     11.97 o 
   3   9   8       13.86       29.28     10.18 o 
  -2  10   8       37.41       25.84     28.72 o 
  -1  10   8       96.26       99.65     26.46 o 
   0  10   8       53.98       64.20     13.48 o 
   1  10   8       35.75       43.88     16.52 o 
   2  10   8       34.22       13.77     13.77 o 
  -2  11   8        3.39       29.70     29.70 o 
  -1  11   8       28.57       14.46     26.22 o 
   0  11   8       20.55       11.84     27.13 o 
   1  11   8        0.07        3.64     17.20 o 
   2  11   8        6.79       25.43     15.27 o 
  -1  12   8       21.59       43.28     26.07 o 
   0  12   8        3.87        9.40     15.46 o 
   1  12   8       18.28       26.44     19.08 o 
  -4   1   9        9.57       11.87     14.99 o 
  -3   1   9        9.58        6.95     13.57 o 
  -2   1   9       16.19        0.57     11.74 o 
  -1   1   9        0.90        4.89     10.20 o 
   0   1   9       12.91        7.77      5.54 o 
   1   1   9      128.28      156.81     10.50 o 
   2   1   9       28.98       26.05      6.06 o 
   3   1   9        0.32       12.22      5.81 o 
   4   1   9        1.28        1.22      3.99 o 
  -4   2   9       13.28        1.53     17.54 o 
  -3   2   9       91.92       92.54     13.90 o 
  -2   2   9      193.61      181.18     13.31 o 
  -1   2   9      242.58      212.40     20.03 o 
   0   2   9      224.27      190.57     12.61 o 
   1   2   9       47.19       48.89      7.48 o 
   2   2   9        5.74        3.27      5.83 o 
   3   2   9        0.30        7.82      5.78 o 
   4   2   9        1.35        1.24      5.43 o 
  -4   3   9       12.64       31.03     16.90 o 
  -3   3   9       39.32       12.62     17.16 o 
  -2   3   9       54.22       56.33     13.86 o 
  -1   3   9       61.37       63.15     11.61 o 
   0   3   9      158.60      163.39     10.95 o 
   1   3   9        0.90        9.26      9.86 o 
   2   3   9        1.39        0.00      6.74 o 
   3   3   9       17.17       18.92      7.57 o 
   4   3   9        1.87        5.95      5.95 o 
  -4   4   9        5.63        4.31     18.21 o 
  -3   4   9        7.10        7.88     17.14 o 
  -2   4   9        9.31       11.95     15.22 o 
  -1   4   9        6.94        1.09     11.34 o 
   0   4   9       40.48       24.79      6.94 o 
   1   4   9        8.05        1.54      8.68 o 
   2   4   9       22.86       33.81      8.80 o 
   3   4   9        2.04        8.33      7.40 o 
   4   4   9        0.11        0.57      6.35 o 
  -3   5   9        1.90        1.83     17.06 o 
  -2   5   9        2.90        8.27     16.68 o 
  -1   5   9        0.30       16.92     12.45 o 
   0   5   9        0.30        5.52      7.43 o 
   1   5   9        0.80        0.41      8.56 o 
   2   5   9       12.46        8.95      8.95 o 
   3   5   9       10.08        6.27      8.27 o 
  -3   6   9       55.70       54.45     18.62 o 
  -2   6   9       35.64        4.03     17.96 o 
  -1   6   9       36.02       36.35     17.50 o 
   0   6   9      158.61      170.21     10.65 o 
   1   6   9        5.74       23.72      9.67 o 
   2   6   9       30.57       32.05      9.19 o 
   3   6   9        5.80       22.64      8.84 o 
  -3   7   9       25.16        0.00     19.69 o 
  -2   7   9       61.83       25.83     17.65 o 
  -1   7   9       54.38       70.19     19.18 o 
   0   7   9      111.36      137.31     11.69 o 
   1   7   9       21.75        0.47     10.10 o 
   2   7   9       25.67       47.52     11.91 o 
   3   7   9        0.59        5.00      9.12 o 
  -3   8   9        8.49        9.76     22.44 o 
  -2   8   9       60.89      101.18     22.98 o 
  -1   8   9       20.41       44.32     16.55 o 
   0   8   9       25.79       23.48     23.60 o 
   1   8   9        0.57        0.28     11.45 o 
   2   8   9        5.29        2.80     10.04 o 
   3   8   9        1.04        5.16      9.71 o 
  -2   9   9        0.18       11.11     22.10 o 
  -1   9   9        1.90       12.30     17.74 o 
   0   9   9        0.55       21.79      9.66 o 
   1   9   9        5.90        5.44     12.03 o 
   2   9   9        0.01       11.54     11.54 o 
  -2  10   9        6.55       17.72     24.81 o 
  -1  10   9       16.94       21.62     19.47 o 
   0  10   9       15.08       40.39     11.16 o 
   1  10   9        0.49        6.42     13.57 o 
   2  10   9        8.34       10.90     11.96 o 
  -1  11   9       23.53       34.66     21.78 o 
   0  11   9       25.92       25.89      8.08 o 
   1  11   9       19.08       20.13     16.26 o 
  -3   0  10        6.56        0.54     11.80 o 
  -2   0  10       41.39       39.08     10.80 o 
  -1   0  10        7.38       15.66      9.49 o 
   0   0  10       69.27       65.32     20.01 o 
   1   0  10        1.33        1.77      5.99 o 
   2   0  10       41.80       34.27      8.32 o 
   3   0  10        2.01        5.27      3.93 o 
  -3   1  10       18.50       11.96     13.95 o 
  -2   1  10       43.66       20.56     12.67 o 
  -1   1  10       77.67       82.69     14.52 o 
   0   1  10       23.68       31.52      5.95 o 
   1   1  10       13.89        8.36      8.14 o 
   2   1  10        1.26        1.05      5.42 o 
   3   1  10        0.34        0.43      5.39 o 
  -3   2  10        0.21       30.79     13.98 o 
  -2   2  10        9.66        0.00     13.50 o 
  -1   2  10       13.00        2.31     10.47 o 
   0   2  10        0.34        1.56      5.68 o 
   1   2  10        2.55        1.29      7.47 o 
   2   2  10        2.93        4.55      6.12 o 
   3   2  10        1.75        4.85      5.26 o 
  -3   3  10        2.83       16.33     15.73 o 
  -2   3  10       30.12        1.27     12.98 o 
  -1   3  10       23.10       30.78     12.36 o 
   0   3  10       33.88       37.10      7.88 o 
   1   3  10        0.21        0.51      7.87 o 
   2   3  10        1.26       12.33      6.35 o 
   3   3  10        0.43        7.36      5.85 o 
  -3   4  10        0.82        3.05     16.84 o 
  -2   4  10       71.98       65.04     14.56 o 
  -1   4  10        6.27        1.56     10.92 o 
   0   4  10       19.72       20.64      8.92 o 
   1   4  10        0.05        1.33      7.85 o 
   2   4  10        7.16        1.00      7.21 o 
   3   4  10        1.00        7.89      6.19 o 
  -3   5  10       33.60        4.85     18.88 o 
  -2   5  10       30.23       11.00     17.09 o 
  -1   5  10       83.88       94.38     11.78 o 
   0   5  10        1.45        4.85      7.36 o 
   1   5  10       47.28       62.37     11.34 o 
   2   5  10        0.41        7.93      7.63 o 
   3   5  10        5.76       21.86      8.15 o 
  -3   6  10       10.45       20.53     20.53 o 
  -2   6  10        4.77       28.92     16.82 o 
  -1   6  10        2.23       21.57     12.94 o 
   0   6  10       13.81       19.00      8.48 o 
   1   6  10        8.94        7.96      9.64 o 
   2   6  10        0.06        0.77      8.47 o 
   3   6  10        0.06        0.13      7.30 o 
  -2   7  10        8.52       15.81     16.20 o 
  -1   7  10        0.01        1.85     14.16 o 
   0   7  10        2.32        2.70      7.94 o 
   1   7  10        0.20        1.77      9.97 o 
   2   7  10        0.09        1.61      8.99 o 
  -2   8  10        3.80        3.91     21.10 o 
  -1   8  10        0.90        3.27     15.53 o 
   0   8  10       16.32       13.90      9.60 o 
   1   8  10        6.90        9.29     10.39 o 
   2   8  10        0.06       19.61      9.95 o 
  -1   9  10       56.32       59.69     19.26 o 
   0   9  10        1.47        4.68      8.76 o 
   1   9  10       22.56       20.29     13.00 o 
   0  10  10        4.97       11.77     10.20 o 
   1  10  10        0.19        5.64     11.60 o 
  -3   1  11       21.51        2.23     12.68 o 
  -2   1  11        0.13        4.64     11.54 o 
  -1   1  11       23.88       24.94     11.28 o 
   0   1  11        1.12        5.03      8.09 o 
   1   1  11       18.90       32.82      8.07 o 
   2   1  11        0.01        5.66      5.14 o 
   3   1  11        0.81        4.32      4.37 o 
  -3   2  11       11.67       19.60     12.93 o 
  -2   2  11       14.07        2.24     12.66 o 
  -1   2  11        8.07        0.00     10.48 o 
   0   2  11       11.94       11.75      7.19 o 
   1   2  11        0.17        0.63      6.82 o 
   2   2  11        0.48        0.00      6.19 o 
   3   2  11        0.14        2.23      5.16 o 
  -3   3  11       14.50       10.65     14.79 o 
  -2   3  11        0.48        1.83     13.31 o 
  -1   3  11       38.73       30.75     13.48 o 
   0   3  11        0.94        2.17      5.96 o 
   1   3  11        6.71       10.08      9.42 o 
   2   3  11        0.90        6.58      6.58 o 
   3   3  11        1.02        3.50      6.21 o 
  -2   4  11       15.92       11.82     14.39 o 
  -1   4  11        0.04        9.78     11.83 o 
   0   4  11        7.55       35.62     17.49 o 
   1   4  11        0.00        6.67      7.84 o 
   2   4  11        0.78        0.63      7.01 o 
   3   4  11        0.15        6.60      6.60 o 
  -2   5  11        3.70       16.28     16.28 o 
  -1   5  11       14.95        6.20     10.96 o 
   0   5  11        1.02        7.41      7.41 o 
   1   5  11        0.41        2.23      8.92 o 
   2   5  11        1.07        2.67      7.24 o 
  -2   6  11       29.33       35.02     15.48 o 
  -1   6  11        7.70        1.08     12.60 o 
   0   6  11       10.43       21.34     10.58 o 
   1   6  11        0.04        1.57      8.04 o 
   2   6  11        0.37        5.60      7.65 o 
  -2   7  11       11.23       21.27     17.85 o 
  -1   7  11        4.12        4.41     15.17 o 
   0   7  11        1.23        5.49      7.62 o 
   1   7  11       17.18       12.92     11.67 o 
   2   7  11        1.52        3.26      7.75 o 
  -1   8  11        4.69        8.35     14.21 o 
   0   8  11       13.67        8.72      8.34 o 
   1   8  11        0.02       11.80      9.66 o 
  -2   0  12       20.93       22.03      9.80 o 
  -1   0  12        1.61       12.27      8.53 o 
   0   0  12       29.67       33.66      6.55 o 
   1   0  12        1.83        5.83      5.83 o 
   2   0  12        0.88       10.04      4.96 o 
  -2   1  12        0.24        3.86     10.53 o 
  -1   1  12        3.41        6.04     10.29 o 
   0   1  12        2.00       14.45      6.96 o 
   1   1  12        0.86        0.36      6.63 o 
   2   1  12        0.12        0.22      5.22 o 
  -2   2  12        0.14       24.77     11.75 o 
  -1   2  12        0.86        0.82      9.57 o 
   0   2  12        0.72        7.76     11.26 o 
   1   2  12        0.87       11.69      6.10 o 
   2   2  12        0.38        0.75      5.34 o 
  -2   3  12        4.18       17.73     12.55 o 
  -1   3  12        0.45        0.95      9.86 o 
   0   3  12        2.02        9.92      8.30 o 
   1   3  12        0.45        5.91      7.36 o 
   2   3  12        0.03        6.00      6.00 o 
  -2   4  12       13.52        1.85     14.66 o 
  -1   4  12        0.01        2.75      9.90 o 
   0   4  12        6.52        5.39      8.53 o 
   1   4  12        0.00        2.97      7.20 o 
   2   4  12        1.38        0.87      6.44 o 
  -1   5  12       31.56       32.99      9.81 o 
   0   5  12        0.03        4.67      7.59 o 
   1   5  12        0.59        3.63      8.69 o 
  -1   6  12        0.37       19.58     10.96 o 
   0   6  12        0.34        0.89      6.49 o 
   1   6  12        0.34        5.40      8.21 o 
   0   7  12        3.09        3.80      7.02 o 
  -1   1  13        0.20        8.85      8.85 o 
   0   1  13        2.67        4.42      9.38 o 
   1   1  13        6.07        7.00      5.60 o 
  -1   2  13        0.03        6.80      8.53 o 
   0   2  13        0.58        5.56      5.65 o 
   1   2  13        2.47        8.32      6.38 o 
   0   3  13        1.58       12.91      5.15 o 
   1   3  13        0.91       10.89      6.49 o 
   0   4  13        5.19        4.61      9.86 o 
                                                 
